# Supplementary material for: Multifunctional Liposomes Co-Modified with Ginsenoside Compound K and Hyaluronic Acid for Tumor-Targeted Therapy
Source: Polymers (Basel). 2024 Feb 1;16(3):405. doi: 10.3390/polym16030405 (PMC10857112; doi:10.3390/polym16030405)
Supplement: Supplementary file 1 [file polymers-16-00405-s001.zip]

Archive with 1 entries (1 files):
- polymers-2803758-supplementary.pdf
